# Supplementary material for: Saturated, Monounsaturated and Polyunsaturated Fatty Acids Intake and Risk of Pancreatic Cancer: Evidence from Observational Studies
Source: PLoS One. 2015 Jun 25;10(6):e0130870. doi: 10.1371/journal.pone.0130870 (PMC4481405; doi:10.1371/journal.pone.0130870)
Supplement: S1 Database — (XLS) [file pone.0130870.s001.xls]

## Sheet: For Stata (database)
Saturated
Study	Year	RR	ll	ul	design	control	exposure	exposureg	smk	dm	drk	bmi	location	Energy	loc	exposure2	Quality	QG
Jansen [17]	2014	1.48	0.97	2.23	1	h	vf	1	1	1	1	1	U	1	1	1	7	1
Lucenteforte [20]	2010	1.19	0.7	2.02	1	h	vf	1	1	1	2	2	E	1	2	1	8	1
Zhang [23]	2009	2.47	1.07	5.86	1	p	vf	1	1	2	1	2	U	2	1	1	8	1
Chan [24]	2007	1.9	1.4	2.6	1	p	vf	1	1	1	2	1	U	1	1	1	9	1
Nkondjock [15]	2005	0.67	0.5	0.91	1	p	vf	1	1	2	2	1	Canada	2	1	1	8	1
Lin [12]	2005	0.72	0.39	1.33	1	p	vf	1	1	2	2	2	A	1	3	1	7	1
Ghadirian [28]	1995	4.32	1.37	13.7	1	p	f	0	1	2	2	2	U	2	1	2	6	0
Kalapothaki [29]	1993	1.06	0.86	1.3	1	p	f	0	1	1	2	2	E	1	2	2	7	1
Zatonski [32]	1991	0.3	0.09	1.02	1	p	d	0	1	2	2	2	E	2	2	2	6	0
Olsen [31]	1991	1.5	0.9	2.8	1	p	f	0	1	1	1	2	U	1	1	2	7	1
Baghurst [30]	1991	1.67	0.82	3.41	1	p	vf	1	1	2	1	2	AS	1	3	1	6	0
Bueno de Mesquita HB [33] M	1990	0.38	0.12	1.18	1	p	f	0	1	2	2	2	E	1	2	2	6	0
Bueno de Mesquita HB [33] F	1990	1.06	0.32	3.55	1	p	f	0	1	2	2	2	E	1	2	2	6	0
Howe [34]	1990	1.33	0.43	4.15	1	p	f	0	1	2	2	2	Canada	2	1	2	6	0
Arem [19]	2013	0.64	0.46	0.88	2	C	vf	1	1	1	2	1	U	1	1	2	9	1
Thiebaut [22]	2009	1.36	1.14	1.62	2	C	vf	1	1	1	2	1	U	1	1	2	8	1
Heinen [21]	2009	0.95	0.62	1.46	2	C	vf	1	1	1	2	1	E	1	2	1	9	1
Nothlings [25]	2005	1.04	0.85	1.28	2	C	vf	1	1	1	2	2	U	1	1	1	8	1
Michaud [26]	2003	0.95	0.54	1.66	2	C	vf	1	1	1	2	1	U	2	1	1	9	1
Stolzenberg-Solomon [27]	2002	1.6	0.96	2.64	2	C	vf	1	1	1	2	2	E	1	2	1	7	1
Monounsaturated fat
Study	Year	RR	ll	ul	design	control	exposure	exposureg	smk	dm	drk	bmi	location	Energy	loc	exposure2	Quality	QG
Jansen [17]	2014	1.36	0.9	2.06	1	h	vf	1	1	1	1	1	U	1	1	1	7	1
Lucenteforte [20]	2010	0.82	0.5	1.07	1	h	vf	1	1	1	2	2	E	1	2	1	8	1
Zhang [23]	2009	2	0.87	4.68	1	p	vf	1	1	2	1	2	U	2	1	1	8	1
Chan [24]	2007	1.3	1	1.8	1	p	vf	1	1	1	2	1	U	1	1	1	9	1
Nkondjock [15]	2005	0.72	0.53	0.98	1	p	vf	1	1	2	2	1	Canada	2	1	1	8	1
Lin [12]	2005	1.01	0.54	1.87	1	p	vf	1	1	2	2	2	A	1	3	1	7	1
Kalapothaki [29]	1993	0.97	0.8	1.17	1	p	f	0	1	1	2	2	E	1	2	2	7	1
Zatonski [32]	1991	0.14	0.03	0.59	1	p	d	0	1	2	2	2	E	2	2	2	6	0
Olsen [31]	1991	1	0.5	1.7	1	p	f	0	1	1	1	2	U	1	1	2	7	1
Baghurst [30]	1991	1.44	0.7	2.97	1	p	vf	1	1	2	1	2	AS	1	3	1	6	0
Bueno de Mesquita HB [33] M	1990	0.43	0.13	1.42	1	p	f	0	1	2	2	2	E	1	2	2	6	0
Bueno de Mesquita HB [33] F	1990	0.88	0.27	2.91	1	p	f	0	1	2	2	2	E	1	2	2	6	0
Howe [34]	1990	0.99	0.24	4.02	1	p	f	0	1	2	2	2	Canada	2	1	2	6	0
Arem [19]	2013	0.89	0.66	1.21	2	C	vf	1	1	1	2	1	U	1	1	2	9	1
Thiebaut [22]	2009	1.22	1.02	1.46	2	C	vf	1	1	1	2	1	U	1	1	2	8	1
Heinen [21]	2009	0.85	0.51	1.4	2	C	vf	1	1	1	2	1	E	1	2	1	9	1
Michaud [26]	2003	0.77	0.48	1.22	2	C	vf	1	1	1	2	1	U	2	1	1	9	1
Stolzenberg-Solomon [27]	2002	1.19	0.71	2.01	2	C	vf	1	1	1	2	2	E	1	2	1	7	1
Polyunsaturated fatty
Study	Year	RR	ll	ul	design	control	exposure	exposureg	smk	dm	drk	bmi	location	Energy	loc	exposure2	Quality	QG
Jansen [17]	2014	0.64	0.42	0.98	1	h	vf	1	1	1	1	1	U	1	1	1	7	1
Lucenteforte [20]	2010	0.67	0.4	1.1	1	h	vf	1	1	1	2	2	E	1	2	1	8	1
Zhang [23]	2009	2.56	1.19	5.58	1	p	vf	1	1	2	1	2	U	2	1	1	8	1
Chan [24]	2007	1	0.8	1.4	1	p	vf	1	1	1	2	1	U	1	1	1	9	1
Nkondjock [15]	2005	0.83	0.62	1.11	1	p	vf	1	1	2	2	1	Canada	2	1	1	8	1
Lin [12]	2005	0.94	0.52	1.71	1	p	vf	1	1	2	2	2	A	1	3	1	7	1
Kalapothaki [29]	1993	1.1	0.91	1.33	1	p	f	0	1	1	2	2	E	1	2	2	7	1
Zatonski [32]	1991	0.2	0.06	0.62	1	p	d	0	1	2	2	2	E	2	2	2	6	0
Olsen [31]	1991	0.4	0.2	0.7	1	p	f	0	1	1	1	2	U	1	1	2	7	1
Baghurst [30]	1991	0.44	0.22	0.89	1	p	vf	1	1	2	1	2	AS	1	3	1	6	0
Bueno de Mesquita HB [33] M	1990	0.68	0.3	1.53	1	p	f	0	1	2	2	2	E	1	2	2	6	0
Bueno de Mesquita HB [33] F	1990	1.41	0.67	2.95	1	p	f	0	1	2	2	2	E	1	2	2	6	0
Howe [34]	1990	0.93	0.52	1.67	1	p	f	0	1	2	2	2	Canada	2	1	2	6	0
He [35]	2013	0.62	0.4	0.98	2	C	vf	1	1	1	1	1	U	2	1	1	8	1
Arem [19]	2013	0.83	0.61	1.13	2	C	vf	1	1	1	2	1	U	1	1	2	9	1
Thiebaut [22]	2009	1	0.84	1.18	2	C	vf	1	1	1	2	1	U	1	1	2	8	1
Heinen [21]	2009	0.98	0.69	1.4	2	C	vf	1	1	1	2	1	E	1	2	1	9	1
Michaud [26]	2003	1.1	0.62	1.97	2	C	vf	1	1	1	2	1	U	2	1	1	9	1
Stolzenberg-Solomon [27]	2002	1.18	0.66	2.1	2	C	vf	1	1	1	2	2	E	1	2	1	7	1

## Sheet: Figure 2
Study	Year	RR	ll	ul
Jansen [17]	2014	1.48	0.97	2.23
Arem [19]	2013	0.64	0.46	0.88
Lucenteforte [20]	2010	1.19	0.7	2.02
Thiebaut [22]	2009	1.36	1.14	1.62
Heinen [21]	2009	0.95	0.62	1.46
Zhang [23]	2009	2.47	1.07	5.86
Chan [24]	2007	1.9	1.4	2.6
Nothlings [25]	2005	1.04	0.85	1.28
Nkondjock [15]	2005	0.67	0.5	0.91
Lin [12]	2005	0.72	0.39	1.33
Ghadirian [28]	1995	4.32	1.37	13.7
Michaud [26]	2003	0.95	0.54	1.66
Stolzenberg-Solomon [27]	2002	1.6	0.96	2.64
Kalapothaki [29]	1993	1.06	0.86	1.3
Zatonski [32]	1991	0.3	0.09	1.02
Olsen [31]	1991	1.5	0.9	2.8
Baghurst [30]	1991	1.67	0.82	3.41
Bueno de Mesquita HB [33] M	1990	0.38	0.12	1.18
Bueno de Mesquita HB [33] F	1990	1.06	0.32	3.55
Howe [34]	1990	1.33	0.43	4.15

## Sheet: Figure 3
Study	Year	RR	ll	ul
Jansen [17]	2014	1.36	0.9	2.06
Arem [19]	2013	0.89	0.66	1.21
Lucenteforte [20]	2010	0.82	0.5	1.07
Thiebaut [22]	2009	1.22	1.02	1.46
Heinen [21]	2009	0.85	0.51	1.4
Zhang [23]	2009	2	0.87	4.68
Chan [24]	2007	1.3	1	1.8
Nkondjock [15]	2005	0.72	0.53	0.98
Lin [12]	2005	1.01	0.54	1.87
Michaud [26]	2003	0.77	0.48	1.22
Stolzenberg-Solomon [27]	2002	1.19	0.71	2.01
Kalapothaki [29]	1993	0.97	0.8	1.17
Zatonski [32]	1991	0.14	0.03	0.59
Olsen [31]	1991	1	0.5	1.7
Baghurst [30]	1991	1.44	0.7	2.97
Bueno de Mesquita HB [33] M	1990	0.43	0.13	1.42
Bueno de Mesquita HB [33] F	1990	0.88	0.27	2.91
Howe [34]	1990	0.99	0.24	4.02

## Sheet: Figure 4
Study	Year	RR	ll	ul
Jansen [17]	2014	0.64	0.42	0.98
He [35]	2013	0.62	0.4	0.98
Arem [19]	2013	0.83	0.61	1.13
Lucenteforte [20]	2010	0.67	0.4	1.1
Thiebaut [22]	2009	1	0.84	1.18
Heinen [21]	2009	0.98	0.69	1.4
Zhang [23]	2009	2.56	1.19	5.58
Chan [24]	2007	1	0.8	1.4
Nkondjock [15]	2005	0.83	0.62	1.11
Lin [12]	2005	0.94	0.52	1.71
Michaud [26]	2003	1.1	0.62	1.97
Stolzenberg-Solomon [27]	2002	1.18	0.66	2.1
Kalapothaki [29]	1993	1.1	0.91	1.33
Zatonski [32]	1991	0.2	0.06	0.62
Olsen [31]	1991	0.4	0.2	0.7
Baghurst [30]	1991	0.44	0.22	0.89
Bueno de Mesquita HB [33] M	1990	0.68	0.3	1.53
Bueno de Mesquita HB [33] F	1990	1.41	0.67	2.95
Howe [34]	1990	0.93	0.52	1.67
