# Supplementary material for: Saturated, Monounsaturated and Polyunsaturated Fatty Acids Intake and Risk of Pancreatic Cancer: Evidence from Observational Studies
Source: PLoS One. 2015 Jun 25;10(6):e0130870. doi: 10.1371/journal.pone.0130870 (PMC4481405; doi:10.1371/journal.pone.0130870)
Supplement: S1 Stata Log — (ZIP) [file pone.0130870.s006.zip]

Archive with 1 entries (1 files):
- S1_Stata_Log.rar
